# Supplementary material for: Changes in body composition in genetic C9orf72 carriers: The role of the hypothalamus and thalamus
Source: Alzheimers Dement. 2026 Jul 15;22(7):e71669. doi: 10.1002/alz.71669 (PMC13370791; doi:10.1002/alz.71669)
Supplement: Supplementary file 1 — Supporting Information [file ALZ-22-e71669-s003.xlsx]

## Sheet: Neurodegeneration Gene List
Gene_refGene	NeurodegenerationGene	Criteria			Gene_refGene	NeurodegenerationGene	Criteria	Priority
APOE	Alzheimer Disease (Association Locus)	Major Mendelian Neurodegeneration Genes			APOE	Alzheimer Disease (Association Locus)	Major Mendelian Neurodegeneration Genes	1
APP	Alzheimer Disease (Early-Onset)	Major Mendelian Neurodegeneration Genes			APP	Alzheimer Disease (Early-Onset)	Major Mendelian Neurodegeneration Genes	1
PSEN1	Alzheimer Disease (Early-Onset)	Major Mendelian Neurodegeneration Genes			PSEN1	Alzheimer Disease (Early-Onset)	Major Mendelian Neurodegeneration Genes	1
PSEN2	Alzheimer Disease (Early-Onset)	Major Mendelian Neurodegeneration Genes			PSEN2	Alzheimer Disease (Early-Onset)	Major Mendelian Neurodegeneration Genes	1
ERBB4	Amyotrophic Lateral Sclerosis	Major Mendelian Neurodegeneration Genes			ERBB4	Amyotrophic Lateral Sclerosis	Major Mendelian Neurodegeneration Genes	1
FUS	Amyotrophic Lateral Sclerosis	Major Mendelian Neurodegeneration Genes			FUS	Amyotrophic Lateral Sclerosis	Major Mendelian Neurodegeneration Genes	1
OPTN	Amyotrophic Lateral Sclerosis	Major Mendelian Neurodegeneration Genes			OPTN	Amyotrophic Lateral Sclerosis	Major Mendelian Neurodegeneration Genes	1
PRPH	Amyotrophic Lateral Sclerosis	Major Mendelian Neurodegeneration Genes			PRPH	Amyotrophic Lateral Sclerosis	Major Mendelian Neurodegeneration Genes	1
SIGMAR1	Amyotrophic Lateral Sclerosis	Major Mendelian Neurodegeneration Genes			SIGMAR1	Amyotrophic Lateral Sclerosis	Major Mendelian Neurodegeneration Genes	1
SPG20	Amyotrophic Lateral Sclerosis	Major Mendelian Neurodegeneration Genes			SPG20	Amyotrophic Lateral Sclerosis	Major Mendelian Neurodegeneration Genes	1
SQSTM1	Amyotrophic Lateral Sclerosis	Major Mendelian Neurodegeneration Genes			SQSTM1	Amyotrophic Lateral Sclerosis	Major Mendelian Neurodegeneration Genes	1
TAF15	Amyotrophic Lateral Sclerosis	Major Mendelian Neurodegeneration Genes			TAF15	Amyotrophic Lateral Sclerosis	Major Mendelian Neurodegeneration Genes	1
TBK1	Amyotrophic Lateral Sclerosis	Major Mendelian Neurodegeneration Genes			TBK1	Amyotrophic Lateral Sclerosis	Major Mendelian Neurodegeneration Genes	1
TUBA4A	Amyotrophic Lateral Sclerosis	Major Mendelian Neurodegeneration Genes			TUBA4A	Amyotrophic Lateral Sclerosis	Major Mendelian Neurodegeneration Genes	1
ANG	Amyotrophic Lateral Sclerosis	Major Mendelian Neurodegeneration Genes			ANG	Amyotrophic Lateral Sclerosis	Major Mendelian Neurodegeneration Genes	1
SOD1	Amyotrophic Lateral Sclerosis 1	Major Mendelian Neurodegeneration Genes			SOD1	Amyotrophic Lateral Sclerosis 1	Major Mendelian Neurodegeneration Genes	1
TARDBP	Amyotrophic Lateral Sclerosis 10 / Frontotemporal Dementia	Major Mendelian Neurodegeneration Genes			TARDBP	Amyotrophic Lateral Sclerosis 10 / Frontotemporal Dementia	Major Mendelian Neurodegeneration Genes	1
FIG4	Amyotrophic Lateral Sclerosis 11?Amyotrophic Lateral Sclerosis/Charcot-Marie Tooth Syndrome	Major Mendelian Neurodegeneration Genes			FIG4	Amyotrophic Lateral Sclerosis 11?Amyotrophic Lateral Sclerosis/Charcot-Marie Tooth Syndrome	Major Mendelian Neurodegeneration Genes	1
ALS2	Amyotrophic Lateral Sclerosis 2	Major Mendelian Neurodegeneration Genes			ALS2	Amyotrophic Lateral Sclerosis 2	Major Mendelian Neurodegeneration Genes	1
SETX	Amyotrophic Lateral Sclerosis 4	Major Mendelian Neurodegeneration Genes			SETX	Amyotrophic Lateral Sclerosis 4	Major Mendelian Neurodegeneration Genes	1
SPG11	Amyotrophic Lateral Sclerosis 5	Major Mendelian Neurodegeneration Genes			SPG11	Amyotrophic Lateral Sclerosis 5	Major Mendelian Neurodegeneration Genes	1
VAPB	Amyotrophic Lateral Sclerosis 8	Major Mendelian Neurodegeneration Genes			VAPB	Amyotrophic Lateral Sclerosis 8	Major Mendelian Neurodegeneration Genes	1
MATR3	Amyotrophic Lateral Sclerosis/ Dementia	Major Mendelian Neurodegeneration Genes			MATR3	Amyotrophic Lateral Sclerosis/ Dementia	Major Mendelian Neurodegeneration Genes	1
C9ORF72	Amyotrophic Lateral Sclerosis/ Frontotemporal Dementia	Major Mendelian Neurodegeneration Genes			C9ORF72	Amyotrophic Lateral Sclerosis/ Frontotemporal Dementia	Major Mendelian Neurodegeneration Genes	1
CCNF	Amyotrophic Lateral Sclerosis/ Frontotemporal Dementia	Major Mendelian Neurodegeneration Genes			CCNF	Amyotrophic Lateral Sclerosis/ Frontotemporal Dementia	Major Mendelian Neurodegeneration Genes	1
CHCHD10	Amyotrophic Lateral Sclerosis/ Frontotemporal Dementia	Major Mendelian Neurodegeneration Genes			CHCHD10	Amyotrophic Lateral Sclerosis/ Frontotemporal Dementia	Major Mendelian Neurodegeneration Genes	1
CYLD	Amyotrophic Lateral Sclerosis/ Frontotemporal Dementia	Major Mendelian Neurodegeneration Genes			CYLD	Amyotrophic Lateral Sclerosis/ Frontotemporal Dementia	Major Mendelian Neurodegeneration Genes	1
UBQLN2	Amyotrophic Lateral Sclerosis/ Frontotemporal Dementia	Major Mendelian Neurodegeneration Genes			UBQLN2	Amyotrophic Lateral Sclerosis/ Frontotemporal Dementia	Major Mendelian Neurodegeneration Genes	1
VCP	Amyotrophic Lateral Sclerosis/ Frontotemporal Dementia	Major Mendelian Neurodegeneration Genes			VCP	Amyotrophic Lateral Sclerosis/ Frontotemporal Dementia	Major Mendelian Neurodegeneration Genes	1
TIA1	Amyotrophic Lateral Sclerosis/ Lewy Body Dementia	Major Mendelian Neurodegeneration Genes			TIA1	Amyotrophic Lateral Sclerosis/ Lewy Body Dementia	Major Mendelian Neurodegeneration Genes	1
NEFH	Amyotrophic Lateral Sclerosis/Charcot-Marie Tooth Syndrome	Major Mendelian Neurodegeneration Genes			NEFH	Amyotrophic Lateral Sclerosis/Charcot-Marie Tooth Syndrome	Major Mendelian Neurodegeneration Genes	1
TREM2	Early-Onset Dementia +/- With Bone Cysts	Major Mendelian Neurodegeneration Genes - Leukodystrophy, Leukoencephalopathy genes			TREM2	Early-Onset Dementia +/- With Bone Cysts	Major Mendelian Neurodegeneration Genes - Leukodystrophy, Leukoencephalopathy genes	1
ITM2B	Familial British Dementia And Familial Danish Dementia	Major Mendelian Neurodegeneration Genes			ITM2B	Familial British Dementia And Familial Danish Dementia	Major Mendelian Neurodegeneration Genes	1
CHMP2B	Frontotemporal Dementia	Major Mendelian Neurodegeneration Genes			CHMP2B	Frontotemporal Dementia	Major Mendelian Neurodegeneration Genes	1
GRN	Frontotemporal Dementia	Major Mendelian Neurodegeneration Genes			GRN	Frontotemporal Dementia	Major Mendelian Neurodegeneration Genes	1
MAPT	Frontotemporal Dementia	Major Mendelian Neurodegeneration Genes			MAPT	Frontotemporal Dementia	Major Mendelian Neurodegeneration Genes	1
GBA	Gaucher Disease / Lewy Body Dementia	Major Mendelian Neurodegeneration Genes			GBA	Gaucher Disease / Lewy Body Dementia	Major Mendelian Neurodegeneration Genes	1
SNCB	Lewy Body Dementia	Major Mendelian Neurodegeneration Genes			SNCB	Lewy Body Dementia	Major Mendelian Neurodegeneration Genes	1
ATP13A2	Parkinson'S Disease	Major Mendelian Neurodegeneration Genes			ATP13A2	Parkinson's Disease	Major Mendelian Neurodegeneration Genes	1
CHCHD2	Parkinson'S Disease	Major Mendelian Neurodegeneration Genes			CHCHD2	Parkinson's Disease	Major Mendelian Neurodegeneration Genes	1
FBXO7	Parkinson'S Disease	Major Mendelian Neurodegeneration Genes			FBXO7	Parkinson's Disease	Major Mendelian Neurodegeneration Genes	1
HTRA2	Parkinson'S Disease	Major Mendelian Neurodegeneration Genes			HTRA2	Parkinson's Disease	Major Mendelian Neurodegeneration Genes	1
LRRK2	Parkinson'S Disease	Major Mendelian Neurodegeneration Genes			LRRK2	Parkinson's Disease	Major Mendelian Neurodegeneration Genes	1
NR4A2	Parkinson'S Disease	Major Mendelian Neurodegeneration Genes			NR4A2	Parkinson's Disease	Major Mendelian Neurodegeneration Genes	1
PARK2	Parkinson'S Disease	Major Mendelian Neurodegeneration Genes			PARK2 = PRKN	Parkinson's Disease	Major Mendelian Neurodegeneration Genes	1
PARK7	Parkinson'S Disease	Major Mendelian Neurodegeneration Genes			PARK7	Parkinson's Disease	Major Mendelian Neurodegeneration Genes	1
PINK1	Parkinson'S Disease	Major Mendelian Neurodegeneration Genes			PINK1	Parkinson's Disease	Major Mendelian Neurodegeneration Genes	1
RAB39B	Parkinson'S Disease	Major Mendelian Neurodegeneration Genes			RAB39B	Parkinson's Disease	Major Mendelian Neurodegeneration Genes	1
SNCA	Parkinson'S Disease	Major Mendelian Neurodegeneration Genes			SNCA	Parkinson's Disease	Major Mendelian Neurodegeneration Genes	1
UCHL1	Parkinson'S Disease	Major Mendelian Neurodegeneration Genes			UCHL1	Parkinson's Disease	Major Mendelian Neurodegeneration Genes	1
VPS13C	Parkinson'S Disease	Major Mendelian Neurodegeneration Genes			VPS13C	Parkinson's Disease	Major Mendelian Neurodegeneration Genes	1
VPS35	Parkinson'S Disease	Major Mendelian Neurodegeneration Genes			VPS35	Parkinson's Disease	Major Mendelian Neurodegeneration Genes	1
GIGYF2	Parkinson'S Disease/Dementia	Major Mendelian Neurodegeneration Genes			GIGYF2	Parkinson's Disease/Dementia	Major Mendelian Neurodegeneration Genes	1
DCTN1	Parkinsonism/Amyotrophic Lateral Sclerosis/Dementia	Major Mendelian Neurodegeneration Genes			DCTN1	Parkinsonism/Amyotrophic Lateral Sclerosis/Dementia	Major Mendelian Neurodegeneration Genes	1
AUH	3-Methylglutaconic Aciduria, Type I	Minor dementia genes - Leukodystrophy, Leukoencephalopathy genes			AARS2	Leukoencephalopathy, Progressive, With Ovarian Failure	Minor dementia genes - Leukodystrophy, Leukoencephalopathy genes	2
ABCD1	Adrenoleukodystrophy	Minor dementia genes - Leukodystrophy, Leukoencephalopathy genes			ABCD1	Adrenoleukodystrophy	Minor dementia genes - Leukodystrophy, Leukoencephalopathy genes	2
APTX	Ataxia, Early-Onset, With Oculomotor Apraxia And Hypoalbuminemia	Minor dementia genes			ACP33	Mast Syndrome , Spastic Paraplegia 21	Minor dementia genes	2
SLC20A2	Basal Ganglia Calcification, Idiopathic, 1	Minor dementia genes			AP1S2	Mental Retardation, X-Linked, Syndromic 5	Minor dementia genes	2
PDGFRB	Basal Ganglia Calcification, Idiopathic, 4	Minor dementia genes			APTX	Ataxia, Early-Onset, With Oculomotor Apraxia And Hypoalbuminemia	Minor dementia genes	2
PDGFB	Basal Ganglia Calcification, Idiopathic, 5	Minor dementia genes			ARSA	Metachromatic Leukodystrophy	Minor dementia genes - Leukodystrophy, Leukoencephalopathy genes	2
XPR1	Basal Ganglia Calcification, Idiopathic, 6	Minor dementia genes			ARX	Mental Retardation, X-Linked, With Or Without Seizures	Minor dementia genes	2
RNF216	Cerebellar Ataxia And Hypogonadotropic Hypogonadism	Minor dementia genes			ATL1	Spastic Paraplegia 3, Autosomal Dominant	Minor dementia genes	2
PRNP	Cerebral Amyloid Angiopathy, Prnp-Related	Minor dementia genes			ATP7B	Wilson Disease	Minor dementia genes	2
NOTCH3	Cerebral Arteriopathy With Subcortical Infarcts And Leukoencephalopathy 1	Minor dementia genes			AUH	3-Methylglutaconic Aciduria, Type I	Minor dementia genes - Leukodystrophy, Leukoencephalopathy genes	2
HTRA1	Cerebral Arteriopathy, Autosomal Recessive, With Subcortical Infarcts And Leukoencephalopathy	Minor dementia genes - Leukodystrophy, Leukoencephalopathy genes			C19ORF12	Neurodegeneration With Brain Iron Accumulation 4	Minor dementia genes	2
TREX1	Cerebroretinal Vasculopathy, Hereditary	Minor dementia genes - Leukodystrophy, Leukoencephalopathy genes			CACNA1G	Spinocerebellar Ataxia	Minor dementia genes	2
CYP27A1	Cerebrotendinous Xanthomatosis	Minor dementia genes - Leukodystrophy, Leukoencephalopathy genes			CLN3	Ceroid Lipofuscinosis, Neuronal, 3	Minor dementia genes	2
CTSF	Ceroid Lipofuscinosis, Neuronal, 13	Minor dementia genes			CLN6	Ceroid Lipofuscinosis, Neuronal, 4A	Minor dementia genes - Leukodystrophy, Leukoencephalopathy genes	2
CLN3	Ceroid Lipofuscinosis, Neuronal, 3	Minor dementia genes			COQ2	Multiple System Atrophy 1	Minor dementia genes - Leukodystrophy, Leukoencephalopathy genes	2
CLN6	Ceroid Lipofuscinosis, Neuronal, 4A	Minor dementia genes - Leukodystrophy, Leukoencephalopathy genes			CP	Hypoceruloplasminemia	Minor dementia genes	2
DNAJC5	Ceroid Lipofuscinosis, Neuronal, 4B	Minor dementia genes			CSF1R	Leukoencephalopathy, Adult-Onset, With Axonal Spheroids And Pigmented Glia; Alsp	Minor dementia genes - Leukodystrophy, Leukoencephalopathy genes	2
MME	Charcot-Marie-Tooth Disease, Axonal, Type 2T	Minor dementia genes			CSTB	Myoclonic Epilepsy Of Unverricht And Lundborg	Minor dementia genes	2
NEFL	Charcot-Marie-Tooth Disease, Type 1F	Minor dementia genes			CTSF	Ceroid Lipofuscinosis, Neuronal, 13	Minor dementia genes	2
VPS13A	Choreoacanthocytosis	Minor dementia genes			CYP27A1	Cerebrotendinous Xanthomatosis	Minor dementia genes - Leukodystrophy, Leukoencephalopathy genes	2
SGCE	Dystonia 11, Myoclonic;	Minor dementia genes			DNAJC5	Ceroid Lipofuscinosis, Neuronal, 4B	Minor dementia genes	2
SERPINI1	Encephalopathy, Familial, With Neuroserpin Inclusion Bodies	Minor dementia genes			DNMT1	Neuropathy, Hereditary Sensory, With Hearing Loss And Dementia	Minor dementia genes - Encephalopathy - mitochondrial -OMIM	2
RELN	Epilepsy, Familial Temporal Lobe, 7	Minor dementia genes			DYRK1A	Mental Retardation, Autosomal Dominant 7	Minor dementia genes	2
PRKAR1B	Frontotemporal Dementia And Parkinsonism?	Minor dementia genes			EIF2B5	Leukoencephalopathy With Vanishing White Matter	Minor dementia genes - Leukodystrophy, Leukoencephalopathy genes	2
TTR	Hereditary Amyloidosis, Transthyretin-Related	Minor dementia genes			EPM2A	Myoclonic Epilepsy Of Lafora	Minor dementia genes	2
CP	Hypoceruloplasminemia	Minor dementia genes			FTL	Neurodegeneration With Brain Iron Accumulation 3	Minor dementia genes	2
HNRNPA1	Inclusion Body Myopathy With Early-Onset Paget Disease With Or Without Frontotemporal Dementia 3	Minor dementia genes			GBA2	Spastic Paraplegia 46	Minor dementia genes	2
LMNB1	Leukodystrophy, Demyelinating, Adult-Onset, Autosomal Dominant; Adld	Minor dementia genes - Leukodystrophy, Leukoencephalopathy genes			GBE1	Polyglucosan Body Neuropathy, Adult Form	Minor dementia genes - Leukodystrophy, Leukoencephalopathy genes	2
EIF2B5	Leukoencephalopathy With Vanishing White Matter	Minor dementia genes - Leukodystrophy, Leukoencephalopathy genes			GRID2	Spastic Paraplegia, Ataxia, Frontotemporal Dementia, And Lower Motor Neuron Disease	Minor dementia genes	2
CSF1R	Leukoencephalopathy, Adult-Onset, With Axonal Spheroids And Pigmented Glia; Alsp	Minor dementia genes - Leukodystrophy, Leukoencephalopathy genes			HNRNPA1	Inclusion Body Myopathy With Early-Onset Paget Disease With Or Without Frontotemporal Dementia 3	Minor dementia genes	2
AARS2	Leukoencephalopathy, Progressive, With Ovarian Failure	Minor dementia genes - Leukodystrophy, Leukoencephalopathy genes			HNRPA2B1	Nclusion Body Myopathy With Early-Onset Paget Disease With Or Without Frontotemporal Dementia 2	Minor dementia genes	2
SPG21	Mast Syndrome , Spastic Paraplegia 21	Minor dementia genes			HTRA1	Cerebral Arteriopathy, Autosomal Recessive, With Subcortical Infarcts And Leukoencephalopathy	Minor dementia genes - Leukodystrophy, Leukoencephalopathy genes	2
DYRK1A	Mental Retardation, Autosomal Dominant 7	Minor dementia genes			LAMA2	Muscular Dystrophy, Congenital, Due To Partial Lama2 Deficiency	Minor dementia genes - Leukodystrophy, Leukoencephalopathy genes	2
AP1S2	Mental Retardation, X-Linked, Syndromic 5	Minor dementia genes			LMNB1	Leukodystrophy, Demyelinating, Adult-Onset, Autosomal Dominant; Adld	Minor dementia genes - Leukodystrophy, Leukoencephalopathy genes	2
ARX	Mental Retardation, X-Linked, With Or Without Seizures	Minor dementia genes			MME	Charcot-Marie-Tooth Disease, Axonal, Type 2T	Minor dementia genes	2
ARSA	Metachromatic Leukodystrophy	Minor dementia genes - Leukodystrophy, Leukoencephalopathy genes			NAGLU	Mucopolysaccharidosis, Type Iiib	Minor dementia genes	2
UQCRQ	Mitochondrial Complex Iii Deficiency, Nuclear Type 4	Minor dementia genes			NEFL	Charcot-Marie-Tooth Disease, Type 1F	Minor dementia genes	2
NAGLU	Mucopolysaccharidosis, Type Iiib	Minor dementia genes			NHLRC1	Myoclonic Epilepsy Of Lafora	Minor dementia genes	2
COQ2	Multiple System Atrophy 1	Minor dementia genes - Leukodystrophy, Leukoencephalopathy genes			NOTCH3	Cerebral Arteriopathy With Subcortical Infarcts And Leukoencephalopathy 1	Minor dementia genes	2
LAMA2	Muscular Dystrophy, Congenital, Due To Partial Lama2 Deficiency	Minor dementia genes - Leukodystrophy, Leukoencephalopathy genes			NPC1	Niemann-Pick Disease, Type C1	Minor dementia genes	2
EPM2A	Myoclonic Epilepsy Of Lafora	Minor dementia genes			PANK2	Neurodegeneration With Brain Iron Accumulation 1	Minor dementia genes	2
NHLRC1	Myoclonic Epilepsy Of Lafora	Minor dementia genes			PDGFB	Basal Ganglia Calcification, Idiopathic, 5	Minor dementia genes	2
CSTB	Myoclonic Epilepsy Of Unverricht And Lundborg	Minor dementia genes			PDGFRB	Basal Ganglia Calcification, Idiopathic, 4	Minor dementia genes	2
HNRNPA2B1	Nclusion Body Myopathy With Early-Onset Paget Disease With Or Without Frontotemporal Dementia 2	Minor dementia genes			PDYN	Spinocerebellar Ataxia 23	Minor dementia genes	2
PANK2	Neurodegeneration With Brain Iron Accumulation 1	Minor dementia genes			PLP1	Spastic Paraplegia 2, X-Linked	Minor dementia genes - Leukodystrophy, Leukoencephalopathy genes	2
FTL	Neurodegeneration With Brain Iron Accumulation 3	Minor dementia genes			PNKP	Taxia-Oculomotor Apraxia	Minor dementia genes	2
C19ORF12	Neurodegeneration With Brain Iron Accumulation 4	Minor dementia genes			PPT1	Neuronal Ceroid Lipofuscinosis, Infantile, Included	Minor dementia genes	2
WDR45	Neurodegeneration With Brain Iron Accumulation 5	Minor dementia genes			PRKAR1B	Frontotemporal Dementia And Parkinsonism?	Minor dementia genes	2
PPT1	Neuronal Ceroid Lipofuscinosis, Infantile, Included	Minor dementia genes			PRNP	Cerebral Amyloid Angiopathy, Prnp-Related	Minor dementia genes	2
DNMT1	Neuropathy, Hereditary Sensory, With Hearing Loss And Dementia	Minor dementia genes - Encephalopathy - mitochondrial -OMIM			RELN	Epilepsy, Familial Temporal Lobe, 7	Minor dementia genes	2
NPC1	Niemann-Pick Disease, Type C1	Minor dementia genes			RNF216	Cerebellar Ataxia And Hypogonadotropic Hypogonadism	Minor dementia genes	2
TIMM8A	Opticoacoustic Nerve Atrophy With Dementia	Minor dementia genes - Encephalopathy - mitochondrial -OMIM			SERPINI1	Encephalopathy, Familial, With Neuroserpin Inclusion Bodies	Minor dementia genes	2
TYROBP	Polycystic Lipomembranous Osteodysplasia With Sclerosing Leukoencephalopathy	Minor dementia genes			SGCE	Dystonia 11, Myoclonic;	Minor dementia genes	2
GBE1	Polyglucosan Body Neuropathy, Adult Form	Minor dementia genes - Leukodystrophy, Leukoencephalopathy genes			SLC20A2	Basal Ganglia Calcification, Idiopathic, 1	Minor dementia genes	2
C10orf2	Progressive External Ophthalmoplegia	Minor dementia genes - Encephalopathy - mitochondrial -OMIM			SLC25A4	Progressive External Ophthalmoplegia With Mitochondrial Dna Deletions	Minor dementia genes - Encephalopathy - mitochondrial -OMIM	2
SLC25A4	Progressive External Ophthalmoplegia With Mitochondrial Dna Deletions	Minor dementia genes - Encephalopathy - mitochondrial -OMIM			SPAST	Spastic Paraplegia 4, Autosomal Dominant	Minor dementia genes	2
ZFYVE26	Spastic Paraplegia 15, Autosomal Recessive	Minor dementia genes			TIMM8A	Opticoacoustic Nerve Atrophy With Dementia	Minor dementia genes - Encephalopathy - mitochondrial -OMIM	2
PLP1	Spastic Paraplegia 2, X-Linked	Minor dementia genes - Leukodystrophy, Leukoencephalopathy genes			TREX1	Cerebroretinal Vasculopathy, Hereditary	Minor dementia genes - Leukodystrophy, Leukoencephalopathy genes	2
ATL1	Spastic Paraplegia 3, Autosomal Dominant	Minor dementia genes			TTR	Hereditary Amyloidosis, Transthyretin-Related	Minor dementia genes	2
SPAST	Spastic Paraplegia 4, Autosomal Dominant	Minor dementia genes			TWNK	Progressive External Ophthalmoplegia	Minor dementia genes - Encephalopathy - mitochondrial -OMIM	2
GBA2	Spastic Paraplegia 46	Minor dementia genes			TYROBP	Polycystic Lipomembranous Osteodysplasia With Sclerosing Leukoencephalopathy	Minor dementia genes	2
KIAA0196	Spastic Paraplegia 8, Autosomal Dominant	Minor dementia genes			UQCRQ	Mitochondrial Complex Iii Deficiency, Nuclear Type 4	Minor dementia genes	2
GRID2	Spastic Paraplegia, Ataxia, Frontotemporal Dementia, And Lower Motor Neuron Disease	Minor dementia genes			VPS13A	Choreoacanthocytosis	Minor dementia genes	2
CACNA1G	Spinocerebellar Ataxia	Minor dementia genes			WASHC5	Spastic Paraplegia 8, Autosomal Dominant	Minor dementia genes	2
PDYN	Spinocerebellar Ataxia 23	Minor dementia genes			WDR45	Neurodegeneration With Brain Iron Accumulation 5	Minor dementia genes	2
PNKP	Taxia-Oculomotor Apraxia	Minor dementia genes			XPR1	Basal Ganglia Calcification, Idiopathic, 6	Minor dementia genes	2
ATP7B	Wilson Disease	Minor dementia genes			ZFYVE26	Spastic Paraplegia 15, Autosomal Recessive	Minor dementia genes	2
					AARS	Epileptic Encephalopathy, Early Infantile, 29	Encephalopathy - mitochondrial -OMIM	3
Additionally screened by Alternate Technology					ACAD9	Mitochondrial Complex I Deficiency Due To Acad9 Deficiency	Encephalopathy - mitochondrial -OMIM	3
C9ORF72	Amyotrophic lateral sclerosis/ Frontotemporal dementia	Major Mendelian Neurodegeneration Genes			ACADS	Acyl-Coa Dehydrogenase, Short-Chain, Deficiency Of	Encephalopathy - mitochondrial -OMIM	3
GBA	Gaucher disease / Lewy body dementia	Major Mendelian Neurodegeneration Genes			ACO2	Infantile Cerebellar-Retinal Degeneration	Encephalopathy - mitochondrial -OMIM	3
					AFG3L2	Spinocerebellar Ataxia 28	Dementia- mitochondrial -OMIM	3
					AIFM1	Combined Oxidative Phosphorylation Deficiency 6	Neurodegeneration - mitochondrial -OMIM	3
					AMACR	Bile Acid Synthesis Defect, Congenital, 4	Encephalopathy - mitochondrial -OMIM	3
					AMT	Glycine Encephalopathy	Encephalopathy - mitochondrial -OMIM	3
					APOPT1	Mitochondrial Complex Iv Deficiency	Encephalopathy - mitochondrial -OMIM	3
					ARV1	Epileptic Encephalopathy, Early Infantile, 38	Encephalopathy - mitochondrial -OMIM	3
					ATG5	?Spinocerebellar Ataxia, Autosomal Recessive 25	Neurodegeneration - mitochondrial -OMIM	3
					ATPAF2	Mitochondrial Complex V (Atp Synthase) Deficiency, Nuclear Type 1	Encephalopathy - mitochondrial -OMIM	3
					BCS1L	Mitochondrial Complex Iii Deficiency, Nuclear Type 1	Encephalopathy - mitochondrial -OMIM	3
					BOLA3	Multiple Mitochondrial Dysfunctions Syndrome 2 With Hyperglycinemia	Encephalopathy - mitochondrial	3
					BRP44L	Mitochondrial Pyruvate Carrier Deficiency	Encephalopathy - mitochondrial -OMIM	3
					C2orf25	Homocystinuria, Cbld Type, Variant 1	Encephalopathy - mitochondrial -OMIM	3
					CISD2	Wolfram Syndrome 2	Encephalopathy - mitochondrial	3
					COA7	Mitochondrial Complex Iv Deficiency	Encephalopathy - mitochondrial -OMIM	3
					COQ4	Coenzyme Q10 Deficiency, Primary, 7	Encephalopathy - mitochondrial -OMIM	3
					COX10	Leigh Syndrome Due To Mitochondrial Cox4 Deficiency	Encephalopathy - mitochondrial -OMIM	3
					COX14	Mitochondrial Complex Iv Deficiency	Encephalopathy - mitochondrial -OMIM	3
					COX15	Leigh Syndrome Due To Cytochrome C Oxidase Deficiency	Encephalopathy - mitochondrial -OMIM	3
					COX20	Mitochondrial Complex Iv Deficiency	Encephalopathy - mitochondrial -OMIM	3
					COX6B1	Mitochondrial Complex Iv Deficiency	Encephalopathy - mitochondrial -OMIM	3
					COX8A	?Mitochondrial Complex Iv Deficiency	Encephalopathy - mitochondrial -OMIM	3
					CPS1	Carbamoylphosphate Synthetase I Deficiency	Encephalopathy - mitochondrial -OMIM	3
					DBT	Maple Syrup Urine Disease, Type Ii	Encephalopathy - mitochondrial -OMIM, Leukodystrophy, Leukoencephalopathy genes	3
					DGUOK	Progressive External Ophthalmoplegia With Mitochondrial Dna Deletions, Autosomal Recessive 4	Encephalopathy - mitochondrial -OMIM	3
					DLD	Dihydrolipoamide Dehydrogenase Deficiency	Encephalopathy - mitochondrial -OMIM	3
					DNA2	Progressive External Ophthalmoplegia With Mitochondrial Dna Deletions, Autosomal Dominant 6	Encephalopathy - mitochondrial	3
					DNM1L	Encephalopathy, Lethal, Due To Defective Mitochondrial Peroxisomal Fission 1	Neurodegeneration - mitochondrial -OMIM	3
					DYNC1H1	Spinal Muscular Atrophy, Lower Extremity-Predominant 1, Ad	Encephalopathy - mitochondrial -OMIM	3
					EPG5	Vici Syndrome	Neurodegeneration - mitochondrial -OMIM	3
					ETFA	Glutaric Acidemia Iia	Encephalopathy - mitochondrial -OMIM, Leukodystrophy, Leukoencephalopathy genes	3
					ETFB	Glutaric Acidemia Iib	Encephalopathy - mitochondrial -OMIM, Leukodystrophy, Leukoencephalopathy genes	3
					ETFDH	Glutaric Acidemia Iic	Encephalopathy - mitochondrial -OMIM, Leukodystrophy, Leukoencephalopathy genes	3
					ETHE1	Ethylmalonic Encephalopathy	Encephalopathy - mitochondrial -OMIM, Leukodystrophy, Leukoencephalopathy genes	3
					FADD	Infections, Recurrent, With Encephalopathy, Hepatic Dysfunction, And Cardiovascular Malformations	Encephalopathy - mitochondrial -OMIM	3
					FARS2	Combined Oxidative Phosphorylation Deficiency 14	Encephalopathy - mitochondrial -OMIM	3
					FASTKD2	Mitochondrial Complex Iv Deficiency	Encephalopathy - mitochondrial -OMIM	3
					FBXL4	Mitochondrial Dna Depletion Syndrome 13 (Encephalomyopathic Type)	Encephalopathy - mitochondrial -OMIM	3
					FH	Fumarase Deficiency	Encephalopathy - mitochondrial -OMIM	3
					FOXRED1	Leigh Syndrome Due To Mitochondrial Complex I Deficiency	Encephalopathy - mitochondrial -OMIM	3
					GCDH	Glutaricaciduria, Type I	Encephalopathy - mitochondrial -OMIM	3
					GCSH	Glycine Encephalopathy	Encephalopathy - mitochondrial -OMIM	3
					GFM1	Combined Oxidative Phosphorylation Deficiency 1	Encephalopathy - mitochondrial -OMIM	3
					GLDC	Glycine Encephalopathy	Encephalopathy - mitochondrial -OMIM	3
					GLUL	Glutamine Deficiency, Congenital	Encephalopathy - mitochondrial -OMIM	3
					GLYCTK	D-Glyceric Aciduria	Encephalopathy - mitochondrial -OMIM	3
					GPT2	Mental Retardation, Autosomal Recessive 49	Encephalopathy - mitochondrial -OMIM	3
					GTPBP3	Combined Oxidative Phosphorylation Deficiency 23	Encephalopathy - mitochondrial -OMIM	3
					HSD17B10	Hsd10 Mitochondrial Disease	Encephalopathy - mitochondrial -OMIM	3
					HSPA9	Anemia, Sideroblastic, 4	Neurodegeneration - mitochondrial -OMIM	3
					IBA57	Spastic Paraplegia 74, Autosomal Recessive	Encephalopathy - mitochondrial -OMIM	3
					IDH1	Glioma, Susceptibility To, Somatic	Neurodegeneration - mitochondrial -OMIM	3
					ISCA1	Multiple Mitochondrial Dysfunctions Syndrome 5	Encephalopathy - mitochondrial - Leukodystrophy, Leukoencephalopathy genes	3
					ISCA2	Multiple Mitochondrial Dysfunctions Syndrome 4	Encephalopathy - mitochondrial	3
					LIAS	Hyperglycinemia, Lactic Acidosis, And Seizures	Encephalopathy - mitochondrial -OMIM	3
					LIPT1	Lipoyltransferase 1 Deficiency	Encephalopathy - mitochondrial -OMIM	3
					LIPT2	Encephalopathy, Neonatal Severe, With Lactic Acidosis And Brain Abnormalities	Encephalopathy - mitochondrial -OMIM	3
					LRPPRC	Leigh Syndrome, French-Canadian Type	Encephalopathy - mitochondrial -OMIM	3
					LYRM7	Mitochondrial Complex Iii Deficiency, Nuclear Type 8	Encephalopathy - mitochondrial -OMIM	3
					MDH2	Epileptic Encephalopathy, Early Infantile, 51	Encephalopathy - mitochondrial -OMIM	3
					MEGF10	Myopathy, Areflexia, Respiratory Distress, And Dysphagia, Early-Onset	Encephalopathy - mitochondrial -OMIM	3
					MFF	Encephalopathy Due To Defective Mitochondrial And Peroxisomal Fission 2	Encephalopathy - mitochondrial -OMIM	3
					MFN2	Hereditary Motor And Sensory Neuropathy Via	Encephalopathy - mitochondrial -OMIM	3
					MMAB	Methylmalonic Aciduria, Vitamin B12-Responsive, Due To Defect In Synthesis Of Adenosylcobalamin, Cblb Complementation Type	Encephalopathy - mitochondrial -OMIM	3
					MPV17	Mitochondrial Dna Depletion Syndrome 6 (Hepatocerebral Type)	Encephalopathy - mitochondrial -OMIM	3
					MRPS22	Combined Oxidative Phosphorylation Deficiency 5	Encephalopathy - mitochondrial -OMIM	3
					MTOR	Smith-Kingsmore Syndrome	Encephalopathy - mitochondrial -OMIM	3
					NADK2	2,4-Dienoyl-Coa Reductase Deficiency	Encephalopathy - mitochondrial -OMIM	3
					NARS2	Combined Oxidative Phosphorylation Deficiency 24	Neurodegeneration - mitochondrial -OMIM	3
					NAXE	Encephalopathy, Progressive, Early-Onset, With Brain Edema And/Or Leukoencephalopathy	Encephalopathy - mitochondrial -OMIM, Leukodystrophy, Leukoencephalopathy genes	3
					NDUFA1	Mitochondrial Complex I Deficiency	Encephalopathy - mitochondrial -OMIM	3
					NDUFA10	Leigh Syndrome	Encephalopathy - mitochondrial -OMIM	3
					NDUFA11	Mitochondrial Complex I Deficiency	Encephalopathy - mitochondrial -OMIM	3
					NDUFA12	Leigh Syndrome Due To Mitochondrial Complex 1 Deficiency	Encephalopathy - mitochondrial -OMIM	3
					NDUFA2	Leigh Syndrome Due To Mitochondrial Complex I Deficiency	Encephalopathy - mitochondrial -OMIM	3
					NDUFA9	Leigh Syndrome Due To Mitochondrial Complex I Deficiency	Encephalopathy - mitochondrial -OMIM	3
					NDUFAF1	Mitochondrial Complex I Deficiency	Encephalopathy - mitochondrial -OMIM	3
					NDUFAF2	Mitochondrial Complex I Deficiency	Encephalopathy - mitochondrial -OMIM	3
					NDUFAF3	Mitochondrial Complex I Deficiency	Encephalopathy - mitochondrial -OMIM	3
					NDUFAF4	Mitochondrial Complex I Deficiency	Encephalopathy - mitochondrial -OMIM	3
					NDUFAF5	Mitochondrial Complex 1 Deficiency	Encephalopathy - mitochondrial -OMIM	3
					NDUFAF6	Leigh Syndrome Due To Mitochondrial Complex I Deficiency	Encephalopathy - mitochondrial -OMIM	3
					NDUFB11	Mitochondrial Complex I Deficiency	Encephalopathy - mitochondrial -OMIM	3
					NDUFB11	Linear Skin Defects With Multiple Congenital Anomalies 3	Encephalopathy - mitochondrial -OMIM	3
					NDUFB3	Mitochondrial Complex I Deficiency	Encephalopathy - mitochondrial -OMIM	3
					NDUFB9	Mitochondrial Complex I Deficiency	Encephalopathy - mitochondrial -OMIM	3
					NDUFS1	Mitochondrial Complex I Deficiency	Encephalopathy - mitochondrial -OMIM	3
					NDUFS2	Mitochondrial Complex I Deficiency	Encephalopathy - mitochondrial -OMIM	3
					NDUFS3	Mitochondrial Complex I Deficiency	Encephalopathy - mitochondrial -OMIM	3
					NDUFS4	Mitochondrial Complex I Deficiency	Encephalopathy - mitochondrial -OMIM	3
					NDUFS6	Mitochondrial Complex I Deficiency	Encephalopathy - mitochondrial -OMIM	3
					NDUFS7	Leigh Syndrome	Encephalopathy - mitochondrial -OMIM	3
					NDUFS8	Leigh Syndrome Due To Mitochondrial Complex I Deficiency	Encephalopathy - mitochondrial -OMIM	3
					NDUFV1	Mitochondrial Complex I Deficiency	Encephalopathy - mitochondrial -OMIM	3
					NDUFV2	Mitochondrial Complex I Deficiency	Encephalopathy - mitochondrial -OMIM	3
					NFU1	Multiple Mitochondrial Dysfunctions Syndrome 1	Encephalopathy - mitochondrial	3
					NUBPL	Mitochondrial Complex I Deficiency	Encephalopathy - mitochondrial -OMIM	3
					OPA1	Mitochondrial Dna Depletion Syndrome 14	Encephalopathy - mitochondrial	3
					OTC	Ornithine Transcarbamylase Deficiency	Encephalopathy - mitochondrial -OMIM	3
					PAM16	Spondylometaphyseal Dysplasia, Megarbane-Dagher-Melike Type	Neurodegeneration - mitochondrial -OMIM	3
					PC	Pyruvate Carboxylase Deficiency	Encephalopathy - mitochondrial -OMIM	3
					PCCA	Propionicacidemia	Encephalopathy - mitochondrial -OMIM	3
					PCCB	Propionicacidemia	Encephalopathy - mitochondrial -OMIM	3
					PDHA1	Pyruvate Dehydrogenase E1-Alpha Deficiency	Encephalopathy - mitochondrial -OMIM	3
					PET100	Mitochondrial Complex Iv Deficiency	Encephalopathy - mitochondrial -OMIM	3
					PEX1	Peroxisome Biogenesis Disorder 1B (Nald/Ird)	Encephalopathy - mitochondrial -OMIM, Leukodystrophy, Leukoencephalopathy genes	3
					PGN	Spastic Paraplegia 7, Autosomal Recessive	Neurodegeneration - mitochondrial -OMIM	3
					PNPT1	Combined Oxidative Phosphorylation Deficiency 13	Encephalopathy - mitochondrial -OMIM	3
					POLG	Progressive External Ophthalmoplegia, Autosomal Dominant 1	Encephalopathy - mitochondrial -OMIM	3
					POLG2	Progressive External Ophthalmoplegia With Mitochondrial Dna Deletions, Autosomal Dominant 4	Encephalopathy - mitochondrial	3
					PUS1	Myopathy, Lactic Acidosis, And Sideroblastic Anemia 1	Encephalopathy - mitochondrial -OMIM	3
					RMND1	Combined Oxidative Phosphorylation Deficiency 11	Encephalopathy - mitochondrial -OMIM	3
					RNASEH1	Progressive External Ophthalmoplegia With Mitochondrial Dna Deletions, Autosomal Recessive 2	Encephalopathy - mitochondrial	3
					RRM2B	Progressive External Ophthalmoplegia With Mitochondrial Dna Deletions, Autosomal Dominant 5	Encephalopathy - mitochondrial	3
					SCO1	Mitochondrial Complex Iv Deficiency	Encephalopathy - mitochondrial -OMIM	3
					SCYL1	Spinocerebellar Ataxia, Autosomal Recessive 21	Neurodegeneration - mitochondrial -OMIM	3
					SDHA	Mitochondrial Respiratory Chain Complex Ii Deficiency	Encephalopathy - mitochondrial -OMIM	3
					SDHAF1	Mitochondrial Complex Ii Deficiency	Encephalopathy - mitochondrial	3
					SDHB	Leukodystrophy And Isolated Mitochondrial Complex Ii Deficiency	Encephalopathy - mitochondrial, Leukodystrophy, Leukoencephalopathy genes	3
					SDHD	Mitochondrial Complex Ii Deficiency	Encephalopathy - mitochondrial	3
					SERAC1	3-Methylglutaconic Aciduria With Deafness, Encephalopathy, And Leigh-Like Syndrome	Encephalopathy - mitochondrial -OMIM	3
					SLC19A2	Thiamine-Responsive Megaloblastic Anemia Syndrome	Encephalopathy - mitochondrial -OMIM	3
					SLC22A5	Carnitine Deficiency, Systemic Primary	Encephalopathy - mitochondrial -OMIM	3
					SLC25A12	Epileptic Encephalopathy, Early Infantile, 39	Encephalopathy - mitochondrial -OMIM	3
					SLC25A13	Citrullinemia, Adult-Onset Type Ii	Encephalopathy - mitochondrial -OMIM	3
					SLC25A15	Hyperornithinemia-Hyperammonemia-Homocitrullinemia Syndrome	Encephalopathy - mitochondrial -OMIM	3
					SLC25A19	Thiamine Metabolism Dysfunction Syndrome 4 (Progressive Polyneuropathy Type)	Encephalopathy - mitochondrial -OMIM	3
					SLC25A46	Neuropathy, Hereditary Motor And Sensory, Type Vib	Neurodegeneration - mitochondrial -OMIM	3
					SLC33A1	Spastic Paraplegia 42, Autosomal Dominant	Neurodegeneration - mitochondrial -OMIM	3
					SURF1	Leigh Syndrome, Due To Cox Iv Deficiency	Encephalopathy - mitochondrial -OMIM, Leukodystrophy, Leukoencephalopathy genes	3
					TACO1	Mitochondrial Complex Iv Deficiency	Encephalopathy - mitochondrial -OMIM	3
					TBCD	Encephalopathy, Progressive, Early-Onset, With Brain Atrophy And Thin Corpus Callosum	Encephalopathy - mitochondrial -OMIM	3
					TFAM	Mitochondrial Dna Depletion Syndrome 15 (Hepatocerebral Type)	Encephalopathy - mitochondrial	3
					TIMMDC1	Mitochondrial Complex I Deficiency	Encephalopathy - mitochondrial -OMIM	3
					TK2	Progressive External Ophthalmoplegia With Mitochondrial Dna Deletions, Autosomal Recessive 3	Encephalopathy - mitochondrial	3
					TMEM126B	Mitochondrial Complex I Deficiency	Encephalopathy - mitochondrial -OMIM	3
					TUFM	Combined Oxidative Phosphorylation Deficiency 4	Encephalopathy - mitochondrial -OMIM, Leukodystrophy, Leukoencephalopathy genes	3
					TXN2	Combined Oxidative Phosphorylation Deficiency 29	Neurodegeneration - mitochondrial -OMIM	3
					TYMP	Mitochondrial Dna Depletion Syndrome 1 (Mngie Type)	Encephalopathy - mitochondrial -OMIM	3
					YME1L1	Optic Atrophy 11	Encephalopathy - mitochondrial -OMIM	3
					ABAT	Gaba-Transaminase Deficiency	Leukodystrophy, Leukoencephalopathy genes	3B
					ACOX1	Pseudoneonatal Adrenoleukodystrophy	Leukodystrophy, Leukoencephalopathy genes	3B
					ACP5	Spondyloenchondrodysplasia With Immune Dysregulation	Leukodystrophy, Leukoencephalopathy genes	3B
					ADAR	Aicardi-Goutieres Syndrome 6	Leukodystrophy, Leukoencephalopathy genes	3B
					AIMP1	Leukodystrophy, Hypomyelinating, 3	Leukodystrophy, Leukoencephalopathy genes	3B
					AIMP1	Leukodystrophy, Hypomyelinating, 3	Leukodystrophy, Leukoencephalopathy genes	3B
					ALDH3A2	Sjogren-Larsson Syndrome	Leukodystrophy, Leukoencephalopathy genes	3B
					ASPA	Spongy Degeneration Of Central Nervous System	Leukodystrophy, Leukoencephalopathy genes	3B
					ATM	Ataxia-Telangiectasia	Leukodystrophy, Leukoencephalopathy genes	3B
					B3GALNT2	Muscular Dystrophy-Dystroglycanopathy (Congenital With Brain And Eye Anomalies, Type A, 11	Leukodystrophy, Leukoencephalopathy genes	3B
					CACNA1A	Episodic Ataxia, Type 2	Leukodystrophy, Leukoencephalopathy genes	3B
					CAPN3	Muscular Dystrophy, Limb-Girdle, Type 2A	Leukodystrophy, Leukoencephalopathy genes	3B
					CAV1	Lipodystrophy, Congenital Generalized, Type 3	Leukodystrophy, Leukoencephalopathy genes	3B
					CLCN2	Leukoencephalopathy With Ataxia	Leukodystrophy, Leukoencephalopathy genes	3B
					CLIP1	Reed-Sternberg Microtubule-Associated Protein	Leukodystrophy, Leukoencephalopathy genes	3B
					CTC1	Cerebroretinal Microangiopathy With Calcifications And Cysts 1	Leukodystrophy, Leukoencephalopathy genes	3B
					DAG1	Muscular Dystrophy-Dystroglycanopathy (Congenital With Brain And Eye Anomalies), Type A	Leukodystrophy, Leukoencephalopathy genes	3B
					DARS	Hypomyelination With Brainstem And Spinal Cord Involvement And Leg Spasticity	Leukodystrophy, Leukoencephalopathy genes	3B
					DARS2	Leukoencephalopathy	Leukodystrophy, Leukoencephalopathy genes	3B
					DDC	Aromatic L-Amino Acid Decarboxylase Deficiency	Leukodystrophy, Leukoencephalopathy genes	3B
					DHCR24	Desmosterolosis	Leukodystrophy, Leukoencephalopathy genes	3B
					DLL3	Spondylocostal Dysostosis 1, Autosomal Recessive	Leukodystrophy, Leukoencephalopathy genes	3B
					EARS2	White Matter Abnormalities	Leukodystrophy, Leukoencephalopathy genes	3B
					EIF2B1	Leukoencephalopathy With Vanishing White Matter	Leukodystrophy, Leukoencephalopathy genes	3B
					EIF2B2	Leukoencephalopathy With Vanishing White Matter	Leukodystrophy, Leukoencephalopathy genes	3B
					EIF2B3	Leukoencephalopathy With Vanishing White Matter	Leukodystrophy, Leukoencephalopathy genes	3B
					EIF2B4	Ovarioleukodystrophy	Leukodystrophy, Leukoencephalopathy genes	3B
					ERCC8	Cockayne Syndrome A	Leukodystrophy, Leukoencephalopathy genes	3B
					FA2H	Fatty Acid Hydroxylase-Associated Neurodegeneration	Leukodystrophy, Leukoencephalopathy genes	3B
					FAM126A	Leukodystrophy, Hypomyelinating, 5	Leukodystrophy, Leukoencephalopathy genes	3B
					FOLR1	Neurodegeneration Due To Cerebral Folate Transport Deficiency	Leukodystrophy, Leukoencephalopathy genes	3B
					GALC	Globoid Cell Leukoencephalopathy	Leukodystrophy, Leukoencephalopathy genes	3B
					GFAP	Alexander Disease	Leukodystrophy, Leukoencephalopathy genes	3B
					GJA1	White Matter Abnormalities	Leukodystrophy, Leukoencephalopathy genes	3B
					GJC2	Leukodystrophy, Hypomyelinating, 2	Leukodystrophy, Leukoencephalopathy genes	3B
					GLRX5	Spasticity, Childhood-Onset, With Hyperglycinemia; Spahgc	Leukodystrophy, Leukoencephalopathy genes	3B
					HEPACAM	White Matter Swelling	Leukodystrophy, Leukoencephalopathy genes	3B
					HIKESHI	Leukodystrophy, Hypomyelinating, 13	Leukodystrophy, Leukoencephalopathy genes	3B
					HSD17B4	Cerebellar Atrophy And Cerebral Demyelination	Leukodystrophy, Leukoencephalopathy genes	3B
					HSPD1	Leukodystrophy, Hypomyelinating, 4	Leukodystrophy, Leukoencephalopathy genes	3B
					KCNJ10	Sesame Syndrome	Leukodystrophy, Leukoencephalopathy genes	3B
					KCNT1	Epileptic Encephalopathy, Early Infantile, 14	Leukodystrophy, Leukoencephalopathy genes	3B
					KIF5A	Spastic Paraplegia 10, Autosomal Dominant	Leukodystrophy, Leukoencephalopathy genes	3B
					L2HGDH	L-2-Hydroxyglutaric Aciduria	Leukodystrophy, Leukoencephalopathy genes	3B
					LAMB1	Lissencephaly 5	Leukodystrophy, Leukoencephalopathy genes	3B
					LKMCD	Leukoencephalopathy With Metaphyseal Chondrodysplasia	Leukodystrophy, Leukoencephalopathy genes	3B
					MAG	Pastic Paraplegia 75, Autosomal Recessive	Leukodystrophy, Leukoencephalopathy genes	3B
					MARS2	Spastic Ataxia 3, Autosomal Recessive	Leukodystrophy, Leukoencephalopathy genes	3B
					MGP	Pulmonic Stenosis, Brachytelephalangism, And Calcification Of Cartilages	Leukodystrophy, Leukoencephalopathy genes	3B
					MLC1	Megalencephalic Leukoencephalopathy With Subcortical Cysts 1	Leukodystrophy, Leukoencephalopathy genes	3B
					MTR	Homocystinuria-Megaloblastic Anemia, Cblg Complementation Type	Leukodystrophy, Leukoencephalopathy genes	3B
					NADK2	2,4-Dienoyl-Coa Reductase Deficiency	Leukodystrophy, Leukoencephalopathy genes	3B
					NKX6-2	Spastic Ataxia 8, Autosomal Recessive, With Hypomyelinating Leukodystrophy	Leukodystrophy, Leukoencephalopathy genes	3B
					PEX10	White Matter Lesions	Leukodystrophy, Leukoencephalopathy genes	3B
					PEX12	Degenerative Changes Of The White Matter	Leukodystrophy, Leukoencephalopathy genes	3B
					PEX13	Neonatal Adrenoleukodystrophy	Leukodystrophy, Leukoencephalopathy genes	3B
					PEX14	Neuronal Migration Defects	Leukodystrophy, Leukoencephalopathy genes	3B
					PEX16	Peroxisome Biogenesis Disorder 8A (Zellweger)	Leukodystrophy, Leukoencephalopathy genes	3B
					PEX19	Cerebral Atrophy, Cortical Changes, And Diffuse Demyelination	Leukodystrophy, Leukoencephalopathy genes	3B
					PEX2	Childhood-Onset Cerebellar Ataxia And An Axonal Sensorimotor Polyneuropathy	Leukodystrophy, Leukoencephalopathy genes	3B
					PEX26	Neonatal Adrenoleukodystrophy	Leukodystrophy, Leukoencephalopathy genes	3B
					PEX5	Neonatal Adrenoleukodystrophy	Leukodystrophy, Leukoencephalopathy genes	3B
					PEX6	Neonatal Adrenoleukodystrophy	Leukodystrophy, Leukoencephalopathy genes	3B
					PLEKHG2	Leukodystrophy And Acquired Microcephaly With Or Without Dystonia	Leukodystrophy, Leukoencephalopathy genes	3B
					POLR1C	Leukodystrophy, Hypomyelinating, 11	Leukodystrophy, Leukoencephalopathy genes	3B
					POLR3A	Leukoencephalopathy, Hypomyelinating, With Ataxia And Delayed Dentition	Leukodystrophy, Leukoencephalopathy genes	3B
					POLR3B	Leukodystrophy, Hypomyelinating, 8, With Or Without Oligodontia And/Or Hypogonadotropic Hypogonadism	Leukodystrophy, Leukoencephalopathy genes	3B
					PSAP	Metachromatic Leukodystrophy	Leukodystrophy, Leukoencephalopathy genes	3B
					PYCR2	Leukodystrophy, Hypomyelinating, 10	Leukodystrophy, Leukoencephalopathy genes	3B
					RARS	Leukodystrophy, Hypomyelinating, 9	Leukodystrophy, Leukoencephalopathy genes	3B
					RNASEH2A	Aicardi-Goutieres Syndrome 4	Leukodystrophy, Leukoencephalopathy genes	3B
					RNASET2	Leukoencephalopathy	Leukodystrophy, Leukoencephalopathy genes	3B
					RPIA	?Ribose 5-Phosphate Isomerase Deficiency	Leukodystrophy, Leukoencephalopathy genes	3B
					SAMHD1	Aicardi-Goutieres Syndrome 5	Leukodystrophy, Leukoencephalopathy genes	3B
					SCP2	?Leukoencephalopathy With Dystonia And Motor Neuropathy	Leukodystrophy, Leukoencephalopathy genes	3B
					SLC16A2	Allan-Herndon-Dudley Syndrome	Leukodystrophy, Leukoencephalopathy genes	3B
					SLC17A5	High Signal Intensity Of Subcortical White Matter	Leukodystrophy, Leukoencephalopathy genes	3B
					SNORD118	Leukoencephalopathy, Brain Calcifications, And Cysts	Leukodystrophy, Leukoencephalopathy genes	3B
					SOX10	Peripheral Demyelinating Neuropathy, Central Dysmyelination, Waardenburg Syndrome, And Hirschsprung Disease	Leukodystrophy, Leukoencephalopathy genes	3B
					STN1	Cerebroretinal Microangiopathy With Calcifications And Cysts 2	Leukodystrophy, Leukoencephalopathy genes	3B
					SUMF1	Multiple Sulfatase Deficiency	Leukodystrophy, Leukoencephalopathy genes	3B
					TRPV4	Hereditary Motor And Sensory Neuropathy, Type Iic	Leukodystrophy, Leukoencephalopathy genes	3B
					UGT1A1	Crigler-Najjar Syndrome	Leukodystrophy, Leukoencephalopathy genes	3B
					VPS11	Leukodystrophy, Hypomyelinating, 12	Leukodystrophy, Leukoencephalopathy genes	3B
					ZNF9	Myotonic Dystrophy 2	Leukodystrophy, Leukoencephalopathy genes	3B

## Sheet: Sheet1
	GENES SCREENED FOR AS PART OF DINAD STUDY
Gene	Neurodegeneration Gene	Criteria
ALS2	Amyotrophic Lateral Sclerosis 2	Major Mendelian Neurodegeneration Genes
ANG	Amyotrophic Lateral Sclerosis	Major Mendelian Neurodegeneration Genes
ANXA11	Amyotrophic Lateral Sclerosis	Major Mendelian Neurodegeneration Genes
APOE	Alzheimer Disease (Association Locus)	Major Mendelian Neurodegeneration Genes
APP	Alzheimer Disease (Early-Onset)	Major Mendelian Neurodegeneration Genes
ATP13A2	Parkinson's Disease	Major Mendelian Neurodegeneration Genes
C9ORF72	Amyotrophic Lateral Sclerosis/ Frontotemporal Dementia	Major Mendelian Neurodegeneration Genes
CCNF	Amyotrophic Lateral Sclerosis/ Frontotemporal Dementia	Major Mendelian Neurodegeneration Genes
CHCHD10	Amyotrophic Lateral Sclerosis/ Frontotemporal Dementia	Major Mendelian Neurodegeneration Genes
CHCHD2	Parkinson's Disease	Major Mendelian Neurodegeneration Genes
CHMP2B	Frontotemporal Dementia	Major Mendelian Neurodegeneration Genes
CYLD	Amyotrophic Lateral Sclerosis/ Frontotemporal Dementia	Major Mendelian Neurodegeneration Genes
DCTN1	Parkinsonism/Amyotrophic Lateral Sclerosis/Dementia	Major Mendelian Neurodegeneration Genes
DNAJB6	MUSCULAR DYSTROPHY, LIMB-GIRDLE, AUTOSOMAL DOMINANT 1	Major Mendelian Neurodegeneration Genes
ERBB4	Amyotrophic Lateral Sclerosis	Major Mendelian Neurodegeneration Genes
FBXO7	Parkinson's Disease	Major Mendelian Neurodegeneration Genes
FIG4	Amyotrophic Lateral Sclerosis 11?Amyotrophic Lateral Sclerosis/Charcot-Marie Tooth Syndrome	Major Mendelian Neurodegeneration Genes
FLNC	neuromuscular disorder with dysmorphic facies (NMDF)	Major Mendelian Neurodegeneration Genes
FUS	Amyotrophic Lateral Sclerosis	Major Mendelian Neurodegeneration Genes
GBA	Gaucher Disease / Lewy Body Dementia	Major Mendelian Neurodegeneration Genes
GIGYF2	Parkinson's Disease/Dementia	Major Mendelian Neurodegeneration Genes
GLT8D1	GLYCOSYLTRANSFERASE 8 DOMAIN-CONTAINING PROTEIN 1 - familial amyotrophic lateral sclerosis	Major Mendelian Neurodegeneration Genes
GRN	Frontotemporal Dementia	Major Mendelian Neurodegeneration Genes
HTRA2	Parkinson's Disease	Major Mendelian Neurodegeneration Genes
ITM2B	Familial British Dementia And Familial Danish Dementia	Major Mendelian Neurodegeneration Genes
LRRK2	Parkinson's Disease	Major Mendelian Neurodegeneration Genes
MAPT	Frontotemporal Dementia	Major Mendelian Neurodegeneration Genes
MATR3	Amyotrophic Lateral Sclerosis/ Dementia	Major Mendelian Neurodegeneration Genes
NEFH	Amyotrophic Lateral Sclerosis/Charcot-Marie Tooth Syndrome	Major Mendelian Neurodegeneration Genes
NR4A2	Parkinson's Disease	Major Mendelian Neurodegeneration Genes
OPTN	Amyotrophic Lateral Sclerosis	Major Mendelian Neurodegeneration Genes
PARK2 = PRKN	Parkinson's Disease	Major Mendelian Neurodegeneration Genes
PARK7	Parkinson's Disease	Major Mendelian Neurodegeneration Genes
PFN1	PROFILIN 1 - Amyotrophic lateral sclerosis 18	Major Mendelian Neurodegeneration Genes
PINK1	Parkinson's Disease	Major Mendelian Neurodegeneration Genes
PRPH	Amyotrophic Lateral Sclerosis	Major Mendelian Neurodegeneration Genes
PSEN1	Alzheimer Disease (Early-Onset)	Major Mendelian Neurodegeneration Genes
PSEN2	Alzheimer Disease (Early-Onset)	Major Mendelian Neurodegeneration Genes
RAB39B	Parkinson's Disease	Major Mendelian Neurodegeneration Genes
SETX	Amyotrophic Lateral Sclerosis 4	Major Mendelian Neurodegeneration Genes
SFPQ	SPLICING FACTOR, PROLINE- AND GLUTAMINE-RICH	Major Mendelian Neurodegeneration Genes
SIGMAR1	Amyotrophic Lateral Sclerosis	Major Mendelian Neurodegeneration Genes
SNCA	Parkinson's Disease	Major Mendelian Neurodegeneration Genes
SNCB	Lewy Body Dementia	Major Mendelian Neurodegeneration Genes
SOD1	Amyotrophic Lateral Sclerosis 1	Major Mendelian Neurodegeneration Genes
SPG11	Amyotrophic Lateral Sclerosis 5	Major Mendelian Neurodegeneration Genes
SPG20	Amyotrophic Lateral Sclerosis	Major Mendelian Neurodegeneration Genes
SPTLC1	SERINE PALMITOYLTRANSFERASE - AMYOTROPHIC LATERAL SCLEROSIS 27, JUVENILE; ALS27	Major Mendelian Neurodegeneration Genes
SQSTM1	Amyotrophic Lateral Sclerosis	Major Mendelian Neurodegeneration Genes
TAF15	Amyotrophic Lateral Sclerosis	Major Mendelian Neurodegeneration Genes
TARDBP	Amyotrophic Lateral Sclerosis 10 / Frontotemporal Dementia	Major Mendelian Neurodegeneration Genes
TBK1	Amyotrophic Lateral Sclerosis	Major Mendelian Neurodegeneration Genes
TIA1	Amyotrophic Lateral Sclerosis/ Lewy Body Dementia	Major Mendelian Neurodegeneration Genes
TUBA4A	Amyotrophic Lateral Sclerosis	Major Mendelian Neurodegeneration Genes
UBQLN2	Amyotrophic Lateral Sclerosis/ Frontotemporal Dementia	Major Mendelian Neurodegeneration Genes
UCHL1	Parkinson's Disease	Major Mendelian Neurodegeneration Genes
VAPB	Amyotrophic Lateral Sclerosis 8	Major Mendelian Neurodegeneration Genes
VCP	Amyotrophic Lateral Sclerosis/ Frontotemporal Dementia	Major Mendelian Neurodegeneration Genes
VPS13C	Parkinson's Disease	Major Mendelian Neurodegeneration Genes
VPS35	Parkinson's Disease	Major Mendelian Neurodegeneration Genes
TREM2	Early-Onset Dementia +/- With Bone Cysts	Major Mendelian Neurodegeneration Genes - Leukodystrophy, Leukoencephalopathy genes
AP1S2	Mental Retardation, X-Linked, Syndromic 5	Minor dementia genes
APTX	Ataxia, Early-Onset, With Oculomotor Apraxia And Hypoalbuminemia	Minor dementia genes
ARX	Mental Retardation, X-Linked, With Or Without Seizures	Minor dementia genes
ATL1	Spastic Paraplegia 3, Autosomal Dominant	Minor dementia genes
ATP7B	Wilson Disease	Minor dementia genes
C19ORF12	Neurodegeneration With Brain Iron Accumulation 4	Minor dementia genes
CACNA1G	Spinocerebellar Ataxia	Minor dementia genes
CLN3	Ceroid Lipofuscinosis, Neuronal, 3	Minor dementia genes
CP	Hypoceruloplasminemia	Minor dementia genes
CSTB	Myoclonic Epilepsy Of Unverricht And Lundborg	Minor dementia genes
CTSF	Ceroid Lipofuscinosis, Neuronal, 13	Minor dementia genes
DNAJC5	Ceroid Lipofuscinosis, Neuronal, 4B	Minor dementia genes
DYRK1A	Mental Retardation, Autosomal Dominant 7	Minor dementia genes
EPM2A	Myoclonic Epilepsy Of Lafora	Minor dementia genes
FTL	Neurodegeneration With Brain Iron Accumulation 3	Minor dementia genes
GBA2	Spastic Paraplegia 46	Minor dementia genes
GRID2	Spastic Paraplegia, Ataxia, Frontotemporal Dementia, And Lower Motor Neuron Disease	Minor dementia genes
HNRNPA1	Inclusion Body Myopathy With Early-Onset Paget Disease With Or Without Frontotemporal Dementia 3	Minor dementia genes
HNRPA2B1	Nclusion Body Myopathy With Early-Onset Paget Disease With Or Without Frontotemporal Dementia 2	Minor dementia genes
KIAA0196	SPASTIC PARAPLEGIA 8, AUTOSOMAL DOMINANT	Minor dementia genes
LRP10	LOW DENSITY LIPOPROTEIN RECEPTOR-RELATED PROTEIN 10; LRP10	Minor dementia genes
MMADHC	Methylmalonic aciduria and homocystinuria, cblD type	Minor dementia genes
MME	Charcot-Marie-Tooth Disease, Axonal, Type 2T	Minor dementia genes
NAGLU	Mucopolysaccharidosis, Type Iiib	Minor dementia genes
NEFL	Charcot-Marie-Tooth Disease, Type 1F	Minor dementia genes
NHLRC1	Myoclonic Epilepsy Of Lafora	Minor dementia genes
NOTCH3	Cerebral Arteriopathy With Subcortical Infarcts And Leukoencephalopathy 1	Minor dementia genes
NPC1	Niemann-Pick Disease, Type C1	Minor dementia genes
OBFC1 (STN1)	Cerebroretinal microangiopathy with calcifications and cysts 2	Minor dementia genes
PANK2	Neurodegeneration With Brain Iron Accumulation 1	Minor dementia genes
PDGFB	Basal Ganglia Calcification, Idiopathic, 5	Minor dementia genes
PDGFRB	Basal Ganglia Calcification, Idiopathic, 4	Minor dementia genes
PDYN	Spinocerebellar Ataxia 23	Minor dementia genes
PNKP	Taxia-Oculomotor Apraxia	Minor dementia genes
PPT1	Neuronal Ceroid Lipofuscinosis, Infantile, Included	Minor dementia genes
PRKAR1B	Frontotemporal Dementia And Parkinsonism?	Minor dementia genes
PRNP	Cerebral Amyloid Angiopathy, Prnp-Related	Minor dementia genes
RELN	Epilepsy, Familial Temporal Lobe, 7	Minor dementia genes
RNF216	Cerebellar Ataxia And Hypogonadotropic Hypogonadism	Minor dementia genes
SERPINI1	Encephalopathy, Familial, With Neuroserpin Inclusion Bodies	Minor dementia genes
SGCE	Dystonia 11, Myoclonic;	Minor dementia genes
SLC20A2	Basal Ganglia Calcification, Idiopathic, 1	Minor dementia genes
SORL1	ALZHEIMER DISEASE, FAMILIAL, 1; AD1	Minor dementia genes
SPAST	Spastic Paraplegia 4, Autosomal Dominant	Minor dementia genes
SPG21	Spastic paraplegia 5A, autosomal recessive	Minor dementia genes
SPG7	SPASTIC PARAPLEGIA 7, AUTOSOMAL RECESSIVE, WITH OR WITHOUT CEREBELLAR ATAXIA	Minor dementia genes
TTR	Hereditary Amyloidosis, Transthyretin-Related	Minor dementia genes
TYROBP	Polycystic Lipomembranous Osteodysplasia With Sclerosing Leukoencephalopathy	Minor dementia genes
UQCRQ	Mitochondrial Complex Iii Deficiency, Nuclear Type 4	Minor dementia genes
VPS13A	Choreoacanthocytosis	Minor dementia genes
WDR45	Neurodegeneration With Brain Iron Accumulation 5	Minor dementia genes
XPR1	Basal Ganglia Calcification, Idiopathic, 6	Minor dementia genes
ZFYVE26	Spastic Paraplegia 15, Autosomal Recessive	Minor dementia genes
DNMT1	Neuropathy, Hereditary Sensory, With Hearing Loss And Dementia	Minor dementia genes - Encephalopathy - mitochondrial -OMIM
SLC25A4	Progressive External Ophthalmoplegia With Mitochondrial Dna Deletions	Minor dementia genes - Encephalopathy - mitochondrial -OMIM
TIMM8A	Opticoacoustic Nerve Atrophy With Dementia	Minor dementia genes - Encephalopathy - mitochondrial -OMIM
AARS2	Leukoencephalopathy, Progressive, With Ovarian Failure	Minor dementia genes - Leukodystrophy, Leukoencephalopathy genes
ABCD1	Adrenoleukodystrophy	Minor dementia genes - Leukodystrophy, Leukoencephalopathy genes
APOA1BP	ENCEPHALOPATHY	Minor dementia genes - Leukodystrophy, Leukoencephalopathy genes
ARSA	Metachromatic Leukodystrophy	Minor dementia genes - Leukodystrophy, Leukoencephalopathy genes
AUH	3-Methylglutaconic Aciduria, Type I	Minor dementia genes - Leukodystrophy, Leukoencephalopathy genes
CLN6	Ceroid Lipofuscinosis, Neuronal, 4A	Minor dementia genes - Leukodystrophy, Leukoencephalopathy genes
COQ2	Multiple System Atrophy 1	Minor dementia genes - Leukodystrophy, Leukoencephalopathy genes
CSF1R	Leukoencephalopathy, Adult-Onset, With Axonal Spheroids And Pigmented Glia; Alsp	Minor dementia genes - Leukodystrophy, Leukoencephalopathy genes
CYP27A1	Cerebrotendinous Xanthomatosis	Minor dementia genes - Leukodystrophy, Leukoencephalopathy genes
EIF2B5	Leukoencephalopathy With Vanishing White Matter	Minor dementia genes - Leukodystrophy, Leukoencephalopathy genes
GBE1	Polyglucosan Body Neuropathy, Adult Form	Minor dementia genes - Leukodystrophy, Leukoencephalopathy genes
HTRA1	Cerebral Arteriopathy, Autosomal Recessive, With Subcortical Infarcts And Leukoencephalopathy	Minor dementia genes - Leukodystrophy, Leukoencephalopathy genes
LAMA2	Muscular Dystrophy, Congenital, Due To Partial Lama2 Deficiency	Minor dementia genes - Leukodystrophy, Leukoencephalopathy genes
LMNB1	Leukodystrophy, Demyelinating, Adult-Onset, Autosomal Dominant; Adld	Minor dementia genes - Leukodystrophy, Leukoencephalopathy genes
PLP1	Spastic Paraplegia 2, X-Linked	Minor dementia genes - Leukodystrophy, Leukoencephalopathy genes
TREX1	Cerebroretinal Vasculopathy, Hereditary	Minor dementia genes - Leukodystrophy, Leukoencephalopathy genes
NEK1	NIMA-RELATED KINASE 1; NEK1	ALS, SUSCEPTIBILITY TO, 24; ALS24
UNC13A	Neurodevelopmental disorder with hypotonia, epilepsy, and absent speech	ALS modifier gene
AFG3L2	Spinocerebellar Ataxia 28	Neurodegeneration - mitochondrial -OMIM
AIFM1	Combined Oxidative Phosphorylation Deficiency 6	Neurodegeneration - mitochondrial -OMIM
ATG5	?Spinocerebellar Ataxia, Autosomal Recessive 25	Neurodegeneration - mitochondrial -OMIM
DNM1L	Encephalopathy, Lethal, Due To Defective Mitochondrial Peroxisomal Fission 1	Neurodegeneration - mitochondrial -OMIM
EPG5	Vici Syndrome	Neurodegeneration - mitochondrial -OMIM
HSPA9	Anemia, Sideroblastic, 4	Neurodegeneration - mitochondrial -OMIM
IDH1	Glioma, Susceptibility To, Somatic	Neurodegeneration - mitochondrial -OMIM
NARS2	Combined Oxidative Phosphorylation Deficiency 24	Neurodegeneration - mitochondrial -OMIM
PAM16	Spondylometaphyseal Dysplasia, Megarbane-Dagher-Melike Type	Neurodegeneration - mitochondrial -OMIM
SCYL1	Spinocerebellar Ataxia, Autosomal Recessive 21	Neurodegeneration - mitochondrial -OMIM
SLC25A46	Neuropathy, Hereditary Motor And Sensory, Type Vib	Neurodegeneration - mitochondrial -OMIM
SLC33A1	Spastic Paraplegia 42, Autosomal Dominant	Neurodegeneration - mitochondrial -OMIM
TXN2	Combined Oxidative Phosphorylation Deficiency 29	Neurodegeneration - mitochondrial -OMIM
BOLA3	Multiple Mitochondrial Dysfunctions Syndrome 2 With Hyperglycinemia	Encephalopathy - mitochondrial
CISD2	Wolfram Syndrome 2	Encephalopathy - mitochondrial
DNA2	Progressive External Ophthalmoplegia With Mitochondrial Dna Deletions, Autosomal Dominant 6	Encephalopathy - mitochondrial
ISCA2	Multiple Mitochondrial Dysfunctions Syndrome 4	Encephalopathy - mitochondrial
NFU1	Multiple Mitochondrial Dysfunctions Syndrome 1	Encephalopathy - mitochondrial
OPA1	Mitochondrial Dna Depletion Syndrome 14	Encephalopathy - mitochondrial
POLG2	Progressive External Ophthalmoplegia With Mitochondrial Dna Deletions, Autosomal Dominant 4	Encephalopathy - mitochondrial
RNASEH1	Progressive External Ophthalmoplegia With Mitochondrial Dna Deletions, Autosomal Recessive 2	Encephalopathy - mitochondrial
RRM2B	Progressive External Ophthalmoplegia With Mitochondrial Dna Deletions, Autosomal Dominant 5	Encephalopathy - mitochondrial
SDHAF1	Mitochondrial Complex Ii Deficiency	Encephalopathy - mitochondrial
SDHD	Mitochondrial Complex Ii Deficiency	Encephalopathy - mitochondrial
TFAM	Mitochondrial Dna Depletion Syndrome 15 (Hepatocerebral Type)	Encephalopathy - mitochondrial
TK2	Progressive External Ophthalmoplegia With Mitochondrial Dna Deletions, Autosomal Recessive 3	Encephalopathy - mitochondrial
ISCA1	Multiple Mitochondrial Dysfunctions Syndrome 5	Encephalopathy - mitochondrial - Leukodystrophy, Leukoencephalopathy genes
AARS	Epileptic Encephalopathy, Early Infantile, 29	Encephalopathy - mitochondrial -OMIM
ACAD9	Mitochondrial Complex I Deficiency Due To Acad9 Deficiency	Encephalopathy - mitochondrial -OMIM
ACADS	Acyl-Coa Dehydrogenase, Short-Chain, Deficiency Of	Encephalopathy - mitochondrial -OMIM
ACO2	Infantile Cerebellar-Retinal Degeneration	Encephalopathy - mitochondrial -OMIM
AMACR	Bile Acid Synthesis Defect, Congenital, 4	Encephalopathy - mitochondrial -OMIM
AMT	Glycine Encephalopathy	Encephalopathy - mitochondrial -OMIM
APOPT1	Mitochondrial Complex Iv Deficiency	Encephalopathy - mitochondrial -OMIM
ARV1	Epileptic Encephalopathy, Early Infantile, 38	Encephalopathy - mitochondrial -OMIM
ATPAF2	Mitochondrial Complex V (Atp Synthase) Deficiency, Nuclear Type 1	Encephalopathy - mitochondrial -OMIM
BCS1L	Mitochondrial Complex Iii Deficiency, Nuclear Type 1	Encephalopathy - mitochondrial -OMIM
BRP44L	Mitochondrial Pyruvate Carrier Deficiency	Encephalopathy - mitochondrial -OMIM
C2orf25	Homocystinuria, Cbld Type, Variant 1	Encephalopathy - mitochondrial -OMIM
COA7	Mitochondrial Complex Iv Deficiency	Encephalopathy - mitochondrial -OMIM
COQ4	Coenzyme Q10 Deficiency, Primary, 7	Encephalopathy - mitochondrial -OMIM
COX10	Leigh Syndrome Due To Mitochondrial Cox4 Deficiency	Encephalopathy - mitochondrial -OMIM
COX14	Mitochondrial Complex Iv Deficiency	Encephalopathy - mitochondrial -OMIM
COX15	Leigh Syndrome Due To Cytochrome C Oxidase Deficiency	Encephalopathy - mitochondrial -OMIM
COX20	Mitochondrial Complex Iv Deficiency	Encephalopathy - mitochondrial -OMIM
COX6B1	Mitochondrial Complex Iv Deficiency	Encephalopathy - mitochondrial -OMIM
COX8A	?Mitochondrial Complex Iv Deficiency	Encephalopathy - mitochondrial -OMIM
CPS1	Carbamoylphosphate Synthetase I Deficiency	Encephalopathy - mitochondrial -OMIM
DGUOK	Progressive External Ophthalmoplegia With Mitochondrial Dna Deletions, Autosomal Recessive 4	Encephalopathy - mitochondrial -OMIM
DLD	Dihydrolipoamide Dehydrogenase Deficiency	Encephalopathy - mitochondrial -OMIM
DYNC1H1	Spinal Muscular Atrophy, Lower Extremity-Predominant 1, Ad	Encephalopathy - mitochondrial -OMIM
FADD	Infections, Recurrent, With Encephalopathy, Hepatic Dysfunction, And Cardiovascular Malformations	Encephalopathy - mitochondrial -OMIM
FARS2	Combined Oxidative Phosphorylation Deficiency 14	Encephalopathy - mitochondrial -OMIM
FASTKD2	Mitochondrial Complex Iv Deficiency	Encephalopathy - mitochondrial -OMIM
FBXL4	Mitochondrial Dna Depletion Syndrome 13 (Encephalomyopathic Type)	Encephalopathy - mitochondrial -OMIM
FH	Fumarase Deficiency	Encephalopathy - mitochondrial -OMIM
FOXRED1	Leigh Syndrome Due To Mitochondrial Complex I Deficiency	Encephalopathy - mitochondrial -OMIM
GCDH	Glutaricaciduria, Type I	Encephalopathy - mitochondrial -OMIM
GCSH	Glycine Encephalopathy	Encephalopathy - mitochondrial -OMIM
GFM1	Combined Oxidative Phosphorylation Deficiency 1	Encephalopathy - mitochondrial -OMIM
GLDC	Glycine Encephalopathy	Encephalopathy - mitochondrial -OMIM
GLUL	Glutamine Deficiency, Congenital	Encephalopathy - mitochondrial -OMIM
GLYCTK	D-Glyceric Aciduria	Encephalopathy - mitochondrial -OMIM
GPT2	Mental Retardation, Autosomal Recessive 49	Encephalopathy - mitochondrial -OMIM
HSD17B10	Hsd10 Mitochondrial Disease	Encephalopathy - mitochondrial -OMIM
IBA57	Spastic Paraplegia 74, Autosomal Recessive	Encephalopathy - mitochondrial -OMIM
LIAS	Hyperglycinemia, Lactic Acidosis, And Seizures	Encephalopathy - mitochondrial -OMIM
LIPT1	Lipoyltransferase 1 Deficiency	Encephalopathy - mitochondrial -OMIM
LIPT2	Encephalopathy, Neonatal Severe, With Lactic Acidosis And Brain Abnormalities	Encephalopathy - mitochondrial -OMIM
LRPPRC	Leigh Syndrome, French-Canadian Type	Encephalopathy - mitochondrial -OMIM
LYRM7	Mitochondrial Complex Iii Deficiency, Nuclear Type 8	Encephalopathy - mitochondrial -OMIM
MDH2	Epileptic Encephalopathy, Early Infantile, 51	Encephalopathy - mitochondrial -OMIM
MEGF10	Myopathy, Areflexia, Respiratory Distress, And Dysphagia, Early-Onset	Encephalopathy - mitochondrial -OMIM
MFF	Encephalopathy Due To Defective Mitochondrial And Peroxisomal Fission 2	Encephalopathy - mitochondrial -OMIM
MFN2	Hereditary Motor And Sensory Neuropathy Via	Encephalopathy - mitochondrial -OMIM
MMAB	Methylmalonic Aciduria, Vitamin B12-Responsive, Due To Defect In Synthesis Of Adenosylcobalamin, Cblb Complementation Type	Encephalopathy - mitochondrial -OMIM
MPC1	MITOCHONDRIAL PYRUVATE CARRIER 1	Encephalopathy - mitochondrial -OMIM
MPV17	Mitochondrial Dna Depletion Syndrome 6 (Hepatocerebral Type)	Encephalopathy - mitochondrial -OMIM
MRPS22	Combined Oxidative Phosphorylation Deficiency 5	Encephalopathy - mitochondrial -OMIM
MTOR	Smith-Kingsmore Syndrome	Encephalopathy - mitochondrial -OMIM
NADK2	2,4-Dienoyl-Coa Reductase Deficiency	Encephalopathy - mitochondrial -OMIM
NDUFA1	Mitochondrial Complex I Deficiency	Encephalopathy - mitochondrial -OMIM
NDUFA10	Leigh Syndrome	Encephalopathy - mitochondrial -OMIM
NDUFA11	Mitochondrial Complex I Deficiency	Encephalopathy - mitochondrial -OMIM
NDUFA12	Leigh Syndrome Due To Mitochondrial Complex 1 Deficiency	Encephalopathy - mitochondrial -OMIM
NDUFA2	Leigh Syndrome Due To Mitochondrial Complex I Deficiency	Encephalopathy - mitochondrial -OMIM
NDUFA9	Leigh Syndrome Due To Mitochondrial Complex I Deficiency	Encephalopathy - mitochondrial -OMIM
NDUFAF1	Mitochondrial Complex I Deficiency	Encephalopathy - mitochondrial -OMIM
NDUFAF2	Mitochondrial Complex I Deficiency	Encephalopathy - mitochondrial -OMIM
NDUFAF3	Mitochondrial Complex I Deficiency	Encephalopathy - mitochondrial -OMIM
NDUFAF4	Mitochondrial Complex I Deficiency	Encephalopathy - mitochondrial -OMIM
NDUFAF5	Mitochondrial Complex 1 Deficiency	Encephalopathy - mitochondrial -OMIM
NDUFAF6	Leigh Syndrome Due To Mitochondrial Complex I Deficiency	Encephalopathy - mitochondrial -OMIM
NDUFB11	Mitochondrial Complex I Deficiency	Encephalopathy - mitochondrial -OMIM
NDUFB3	Mitochondrial Complex I Deficiency	Encephalopathy - mitochondrial -OMIM
NDUFB9	Mitochondrial Complex I Deficiency	Encephalopathy - mitochondrial -OMIM
NDUFS1	Mitochondrial Complex I Deficiency	Encephalopathy - mitochondrial -OMIM
NDUFS2	Mitochondrial Complex I Deficiency	Encephalopathy - mitochondrial -OMIM
NDUFS3	Mitochondrial Complex I Deficiency	Encephalopathy - mitochondrial -OMIM
NDUFS4	Mitochondrial Complex I Deficiency	Encephalopathy - mitochondrial -OMIM
NDUFS6	Mitochondrial Complex I Deficiency	Encephalopathy - mitochondrial -OMIM
NDUFS7	Leigh Syndrome	Encephalopathy - mitochondrial -OMIM
NDUFS8	Leigh Syndrome Due To Mitochondrial Complex I Deficiency	Encephalopathy - mitochondrial -OMIM
NDUFV1	Mitochondrial Complex I Deficiency	Encephalopathy - mitochondrial -OMIM
NDUFV2	Mitochondrial Complex I Deficiency	Encephalopathy - mitochondrial -OMIM
NUBPL	Mitochondrial Complex I Deficiency	Encephalopathy - mitochondrial -OMIM
OTC	Ornithine Transcarbamylase Deficiency	Encephalopathy - mitochondrial -OMIM
PC	Pyruvate Carboxylase Deficiency	Encephalopathy - mitochondrial -OMIM
PCCA	Propionicacidemia	Encephalopathy - mitochondrial -OMIM
PCCB	Propionicacidemia	Encephalopathy - mitochondrial -OMIM
PDHA1	Pyruvate Dehydrogenase E1-Alpha Deficiency	Encephalopathy - mitochondrial -OMIM
PET100	Mitochondrial Complex Iv Deficiency	Encephalopathy - mitochondrial -OMIM
PNPT1	Combined Oxidative Phosphorylation Deficiency 13	Encephalopathy - mitochondrial -OMIM
POLG	Progressive External Ophthalmoplegia, Autosomal Dominant 1	Encephalopathy - mitochondrial -OMIM
PUS1	Myopathy, Lactic Acidosis, And Sideroblastic Anemia 1	Encephalopathy - mitochondrial -OMIM
RMND1	Combined Oxidative Phosphorylation Deficiency 11	Encephalopathy - mitochondrial -OMIM
SCO1	Mitochondrial Complex Iv Deficiency	Encephalopathy - mitochondrial -OMIM
SDHA	Mitochondrial Respiratory Chain Complex Ii Deficiency	Encephalopathy - mitochondrial -OMIM
SERAC1	3-Methylglutaconic Aciduria With Deafness, Encephalopathy, And Leigh-Like Syndrome	Encephalopathy - mitochondrial -OMIM
SLC19A2	Thiamine-Responsive Megaloblastic Anemia Syndrome	Encephalopathy - mitochondrial -OMIM
SLC22A5	Carnitine Deficiency, Systemic Primary	Encephalopathy - mitochondrial -OMIM
SLC25A12	Epileptic Encephalopathy, Early Infantile, 39	Encephalopathy - mitochondrial -OMIM
SLC25A13	Citrullinemia, Adult-Onset Type Ii	Encephalopathy - mitochondrial -OMIM
SLC25A15	Hyperornithinemia-Hyperammonemia-Homocitrullinemia Syndrome	Encephalopathy - mitochondrial -OMIM
SLC25A19	Thiamine Metabolism Dysfunction Syndrome 4 (Progressive Polyneuropathy Type)	Encephalopathy - mitochondrial -OMIM
TACO1	Mitochondrial Complex Iv Deficiency	Encephalopathy - mitochondrial -OMIM
TBCD	Encephalopathy, Progressive, Early-Onset, With Brain Atrophy And Thin Corpus Callosum	Encephalopathy - mitochondrial -OMIM
TIMMDC1	Mitochondrial Complex I Deficiency	Encephalopathy - mitochondrial -OMIM
TMEM126B	Mitochondrial Complex I Deficiency	Encephalopathy - mitochondrial -OMIM
TYMP	Mitochondrial Dna Depletion Syndrome 1 (Mngie Type)	Encephalopathy - mitochondrial -OMIM
YME1L1	Optic Atrophy 11	Encephalopathy - mitochondrial -OMIM
DBT	Maple Syrup Urine Disease, Type Ii	Encephalopathy - mitochondrial -OMIM, Leukodystrophy, Leukoencephalopathy genes
ETFA	Glutaric Acidemia Iia	Encephalopathy - mitochondrial -OMIM, Leukodystrophy, Leukoencephalopathy genes
ETFB	Glutaric Acidemia Iib	Encephalopathy - mitochondrial -OMIM, Leukodystrophy, Leukoencephalopathy genes
ETFDH	Glutaric Acidemia Iic	Encephalopathy - mitochondrial -OMIM, Leukodystrophy, Leukoencephalopathy genes
ETHE1	Ethylmalonic Encephalopathy	Encephalopathy - mitochondrial -OMIM, Leukodystrophy, Leukoencephalopathy genes
NAXE	Encephalopathy, Progressive, Early-Onset, With Brain Edema And/Or Leukoencephalopathy	Encephalopathy - mitochondrial -OMIM, Leukodystrophy, Leukoencephalopathy genes
PEX1	Peroxisome Biogenesis Disorder 1B (Nald/Ird)	Encephalopathy - mitochondrial -OMIM, Leukodystrophy, Leukoencephalopathy genes
SURF1	Leigh Syndrome, Due To Cox Iv Deficiency	Encephalopathy - mitochondrial -OMIM, Leukodystrophy, Leukoencephalopathy genes
TUFM	Combined Oxidative Phosphorylation Deficiency 4	Encephalopathy - mitochondrial -OMIM, Leukodystrophy, Leukoencephalopathy genes
SDHB	Leukodystrophy And Isolated Mitochondrial Complex Ii Deficiency	Encephalopathy - mitochondrial, Leukodystrophy, Leukoencephalopathy genes
ABAT	Gaba-Transaminase Deficiency	Leukodystrophy, Leukoencephalopathy genes
ACOX1	Pseudoneonatal Adrenoleukodystrophy	Leukodystrophy, Leukoencephalopathy genes
ACP5	Spondyloenchondrodysplasia With Immune Dysregulation	Leukodystrophy, Leukoencephalopathy genes
ADAR	Aicardi-Goutieres Syndrome 6	Leukodystrophy, Leukoencephalopathy genes
AIMP1	Leukodystrophy, Hypomyelinating, 3	Leukodystrophy, Leukoencephalopathy genes
ALDH3A2	Sjogren-Larsson Syndrome	Leukodystrophy, Leukoencephalopathy genes
ASPA	Spongy Degeneration Of Central Nervous System	Leukodystrophy, Leukoencephalopathy genes
ATM	Ataxia-Telangiectasia	Leukodystrophy, Leukoencephalopathy genes
B3GALNT2	Muscular Dystrophy-Dystroglycanopathy (Congenital With Brain And Eye Anomalies, Type A, 11	Leukodystrophy, Leukoencephalopathy genes
CACNA1A	Episodic Ataxia, Type 2	Leukodystrophy, Leukoencephalopathy genes
CAPN3	Muscular Dystrophy, Limb-Girdle, Type 2A	Leukodystrophy, Leukoencephalopathy genes
CAV1	Lipodystrophy, Congenital Generalized, Type 3	Leukodystrophy, Leukoencephalopathy genes
CLCN2	Leukoencephalopathy With Ataxia	Leukodystrophy, Leukoencephalopathy genes
CLIP1	Reed-Sternberg Microtubule-Associated Protein	Leukodystrophy, Leukoencephalopathy genes
CTC1	Cerebroretinal Microangiopathy With Calcifications And Cysts 1	Leukodystrophy, Leukoencephalopathy genes
DAG1	Muscular Dystrophy-Dystroglycanopathy (Congenital With Brain And Eye Anomalies), Type A	Leukodystrophy, Leukoencephalopathy genes
DARS	Hypomyelination With Brainstem And Spinal Cord Involvement And Leg Spasticity	Leukodystrophy, Leukoencephalopathy genes
DARS2	Leukoencephalopathy	Leukodystrophy, Leukoencephalopathy genes
DDC	Aromatic L-Amino Acid Decarboxylase Deficiency	Leukodystrophy, Leukoencephalopathy genes
DHCR24	Desmosterolosis	Leukodystrophy, Leukoencephalopathy genes
DLL3	Spondylocostal Dysostosis 1, Autosomal Recessive	Leukodystrophy, Leukoencephalopathy genes
EARS2	White Matter Abnormalities	Leukodystrophy, Leukoencephalopathy genes
EIF2B1	Leukoencephalopathy With Vanishing White Matter	Leukodystrophy, Leukoencephalopathy genes
EIF2B2	Leukoencephalopathy With Vanishing White Matter	Leukodystrophy, Leukoencephalopathy genes
EIF2B3	Leukoencephalopathy With Vanishing White Matter	Leukodystrophy, Leukoencephalopathy genes
EIF2B4	Ovarioleukodystrophy	Leukodystrophy, Leukoencephalopathy genes
ERCC8	Cockayne Syndrome A	Leukodystrophy, Leukoencephalopathy genes
FA2H	Fatty Acid Hydroxylase-Associated Neurodegeneration	Leukodystrophy, Leukoencephalopathy genes
FAM126A	Leukodystrophy, Hypomyelinating, 5	Leukodystrophy, Leukoencephalopathy genes
FOLR1	Neurodegeneration Due To Cerebral Folate Transport Deficiency	Leukodystrophy, Leukoencephalopathy genes
GALC	Globoid Cell Leukoencephalopathy	Leukodystrophy, Leukoencephalopathy genes
GFAP	Alexander Disease	Leukodystrophy, Leukoencephalopathy genes
GJA1	White Matter Abnormalities	Leukodystrophy, Leukoencephalopathy genes
GJC2	Leukodystrophy, Hypomyelinating, 2	Leukodystrophy, Leukoencephalopathy genes
GLE1	Congenital arthrogryposis with anterior horn cell disease	Leukodystrophy, Leukoencephalopathy genes
GLRX5	Spasticity, Childhood-Onset, With Hyperglycinemia; Spahgc	Leukodystrophy, Leukoencephalopathy genes
GTPBP3	Leukodystrophy, Hypomyelinating, 13	Leukodystrophy, Leukoencephalopathy genes
HCST	HEMATOPOIETIC CELL SIGNAL TRANSDUCER	Leukodystrophy, Leukoencephalopathy genes
HEPACAM	White Matter Swelling	Leukodystrophy, Leukoencephalopathy genes
HSD17B4	Cerebellar Atrophy And Cerebral Demyelination	Leukodystrophy, Leukoencephalopathy genes
HSPD1	Leukodystrophy, Hypomyelinating, 4	Leukodystrophy, Leukoencephalopathy genes
KCNJ10	Sesame Syndrome	Leukodystrophy, Leukoencephalopathy genes
KCNT1	Epileptic Encephalopathy, Early Infantile, 14	Leukodystrophy, Leukoencephalopathy genes
KIF5A	Spastic Paraplegia 10, Autosomal Dominant	Leukodystrophy, Leukoencephalopathy genes
L2HGDH	L-2-Hydroxyglutaric Aciduria	Leukodystrophy, Leukoencephalopathy genes
LAMB1	Lissencephaly 5	Leukodystrophy, Leukoencephalopathy genes
LKMCD	Leukoencephalopathy With Metaphyseal Chondrodysplasia	Leukodystrophy, Leukoencephalopathy genes
MAG	Pastic Paraplegia 75, Autosomal Recessive	Leukodystrophy, Leukoencephalopathy genes
MARS2	Spastic Ataxia 3, Autosomal Recessive	Leukodystrophy, Leukoencephalopathy genes
MGP	Pulmonic Stenosis, Brachytelephalangism, And Calcification Of Cartilages	Leukodystrophy, Leukoencephalopathy genes
MLC1	Megalencephalic Leukoencephalopathy With Subcortical Cysts 1	Leukodystrophy, Leukoencephalopathy genes
MTR	Homocystinuria-Megaloblastic Anemia, Cblg Complementation Type	Leukodystrophy, Leukoencephalopathy genes
NKX6-2	Spastic Ataxia 8, Autosomal Recessive, With Hypomyelinating Leukodystrophy	Leukodystrophy, Leukoencephalopathy genes
PEX10	White Matter Lesions	Leukodystrophy, Leukoencephalopathy genes
PEX12	Degenerative Changes Of The White Matter	Leukodystrophy, Leukoencephalopathy genes
PEX13	Neonatal Adrenoleukodystrophy	Leukodystrophy, Leukoencephalopathy genes
PEX14	Neuronal Migration Defects	Leukodystrophy, Leukoencephalopathy genes
PEX16	Peroxisome Biogenesis Disorder 8A (Zellweger)	Leukodystrophy, Leukoencephalopathy genes
PEX19	Cerebral Atrophy, Cortical Changes, And Diffuse Demyelination	Leukodystrophy, Leukoencephalopathy genes
PEX2	Childhood-Onset Cerebellar Ataxia And An Axonal Sensorimotor Polyneuropathy	Leukodystrophy, Leukoencephalopathy genes
PEX26	Neonatal Adrenoleukodystrophy	Leukodystrophy, Leukoencephalopathy genes
PEX5	Neonatal Adrenoleukodystrophy	Leukodystrophy, Leukoencephalopathy genes
PEX6	Neonatal Adrenoleukodystrophy	Leukodystrophy, Leukoencephalopathy genes
PLEKHG2	Leukodystrophy And Acquired Microcephaly With Or Without Dystonia	Leukodystrophy, Leukoencephalopathy genes
POLR1C	Leukodystrophy, Hypomyelinating, 11	Leukodystrophy, Leukoencephalopathy genes
POLR3A	Leukoencephalopathy, Hypomyelinating, With Ataxia And Delayed Dentition	Leukodystrophy, Leukoencephalopathy genes
POLR3B	Leukodystrophy, Hypomyelinating, 8, With Or Without Oligodontia And/Or Hypogonadotropic Hypogonadism	Leukodystrophy, Leukoencephalopathy genes
PSAP	Metachromatic Leukodystrophy	Leukodystrophy, Leukoencephalopathy genes
PYCR2	Leukodystrophy, Hypomyelinating, 10	Leukodystrophy, Leukoencephalopathy genes
RARS	Leukodystrophy, Hypomyelinating, 9	Leukodystrophy, Leukoencephalopathy genes
RNASEH2A	Aicardi-Goutieres Syndrome 4	Leukodystrophy, Leukoencephalopathy genes
RNASET2	Leukoencephalopathy	Leukodystrophy, Leukoencephalopathy genes
RPIA	?Ribose 5-Phosphate Isomerase Deficiency	Leukodystrophy, Leukoencephalopathy genes
SAMHD1	Aicardi-Goutieres Syndrome 5	Leukodystrophy, Leukoencephalopathy genes
SCP2	?Leukoencephalopathy With Dystonia And Motor Neuropathy	Leukodystrophy, Leukoencephalopathy genes
SLC16A2	Allan-Herndon-Dudley Syndrome	Leukodystrophy, Leukoencephalopathy genes
SLC17A5	High Signal Intensity Of Subcortical White Matter	Leukodystrophy, Leukoencephalopathy genes
SNORD118	Leukoencephalopathy, Brain Calcifications, And Cysts	Leukodystrophy, Leukoencephalopathy genes
SOX10	Peripheral Demyelinating Neuropathy, Central Dysmyelination, Waardenburg Syndrome, And Hirschsprung Disease	Leukodystrophy, Leukoencephalopathy genes
SUMF1	Multiple Sulfatase Deficiency	Leukodystrophy, Leukoencephalopathy genes
TRPV4	Hereditary Motor And Sensory Neuropathy, Type Iic	Leukodystrophy, Leukoencephalopathy genes
UGT1A1	Crigler-Najjar Syndrome	Leukodystrophy, Leukoencephalopathy genes
VPS11	Leukodystrophy, Hypomyelinating, 12	Leukodystrophy, Leukoencephalopathy genes
	Legend Genes that were screened for in each patient as part of DINAD study
